# Supplementary material for: Risk assessment and integrated surveillance of foot-and-mouth disease outbreaks in Russia based on Monte Carlo simulation
Source: BMC Vet Res. 2021 Aug 10;17:268. doi: 10.1186/s12917-021-02967-x (PMC8353819; doi:10.1186/s12917-021-02967-x)
Supplement: Supplementary file 1 — Additional file 1: S1 Table. Summary of Russian beef market supply and demand from 2011 to 2022. [file 12917_2021_2967_MOESM1_ESM.xlsx]

## Sheet: Sheet1
S1 Table.Summary of Russian beef market supply and demand from 2011 to 2022.
Year	Slaughter capacity	Beef production	Import (kiloton)	Export	Consumption (kiloton)
		(kiloton)		(kiloton)
2011	6270000	1360	1065	8	2417
2012	6780000	1350	1070	8	2412
2013	6800000	1345	1080	9	2416
2014	6933000	1370	1068	9	2428
2015	6962000	1377	1073	9	2440
2016	6945000	1373	1089	9	2453
2017	6853000	1355	1114	10	2459
2018E	6825000	1350	1126	10	2466
2019E	6764000	1338	1143	10	2417
2020E	6705000	1327	1162	10	2479
2021E	6640000	1315	1177	10	2482
2022E	6574000	1303	1191	11	2483
*E represents expected number of this year
