# Supplementary material for: Risk assessment and integrated surveillance of foot-and-mouth disease outbreaks in Russia based on Monte Carlo simulation
Source: BMC Vet Res. 2021 Aug 10;17:268. doi: 10.1186/s12917-021-02967-x (PMC8353819; doi:10.1186/s12917-021-02967-x)
Supplement: Supplementary file 2 — Additional file 2: S2 Table. FMD outbreaks in Russia from 2005 to 2017 from OIE. [file 12917_2021_2967_MOESM2_ESM.xlsx]

## Sheet: Sheet1
S2 Table. FMD outbreaks in Russia from 2005 to 2017 from OIE.
Year	Epidemics	Outbreaks
2005	2	16
2006	1	1
2007	0	0
2008	0	0
2009	0	0
2010	2	2
2011	1	1
2012	1	2
2013	2	21
2014	3	11
2015	0	0
2016	2	4
2017	1	5
total	15	63
