# Supplementary material for: Risk assessment and integrated surveillance of foot-and-mouth disease outbreaks in Russia based on Monte Carlo simulation
Source: BMC Vet Res. 2021 Aug 10;17:268. doi: 10.1186/s12917-021-02967-x (PMC8353819; doi:10.1186/s12917-021-02967-x)
Supplement: Supplementary file 3 — Additional file 3: S3 Table. Results of Cattle Monitoring for Antibodies to FMD Structural Polyprotein in Russia without FMD. [file 12917_2021_2967_MOESM3_ESM.xlsx]

## Sheet: Sheet1
S3 Table.Results of Cattle Monitoring for Antibodies to FMD Structural Polyprotein in Russia without FMD Vaccination, 2015
Subject	Number of tested samples/number of samples positive to FMDV antigen, serotypes in ELISA
	2015 (7 months)
	А	О	Asia-1
1.Magadan oblast 80	60/0	60/2	60/0
2.Republic of Sakha	200/0	200/0	200/0
3.Chukotka Autonomous Okrug	80/0	80/0	80/0
4.Kamchatka Krai	60/0	60/0	60/0
5.Irkutsk Oblast	200/4	200/0	200/0
6.Kemerovo Oblast	200/0	200/0	200/0
7.Republic of Khakassia	200/0	200/0	200/0
8.Krasnoyarski Krai 200	200/1	200/0	200/1
9.Tomsk Oblast 200	200/0	200/0	200/0
10.Khanty-Mansi Autonomous Okrug	100/0	100/0	100/0
11.Sverdlovsk Oblast	200/0	200/0	200/0
12.Yamalo-Nenets Autonomous Okrug	120/0	120/0	120/0
13.Republic of Bashkortostan	200/0	200/0	200/0
14.Chuvash Republic	200/0	200/0	200/0
15.Kirov Oblast	200/0	200/0	200/0
16.Republic of Mordovia	200/0	200/0	200/0
17.Republic of Mariy-El	200/0	200/0	200/0
18.Nizhny Novgorod Oblast	200/0	200/0	200/0
19.Permsky Krai	200/3	200/0	200/0
20.Penza Oblast	200/0	200/0	200/0
21.Republic of Tatarstan	200/0	200/0	200/0
22.Udmurt Republic	200/0	200/0	200/0
23.Ulyanovsk oblast	200/0	200/0	200/0
24.Arkhangelsk Oblast	200/4	200/0	200/0
25.Kaliningrad Oblast	200/0	200/0	200/0
26.Republic of Komi	200/0	200/0	200/0
27.Republic of Karelia	200/0	200/0	200/0
28.Murmansk Oblast	60/0	60/0	60/0
29.Nenets Autonomous Okrug	60/0	60/0	60/0
30.Novgorod Oblast	200/0	200/0	200/0
31.Pskov Oblast	200/3	200/0	200/0
32.Leningrad Oblast	200/5	200/0	200/0
33.Vologda Oblast	200/0	200/0	200/0
34.Moscow Oblast*	200/43	200/48	200/25
35.Vladimir Oblast **	200/6	200/10	200/1
36.Belgorod Oblast	200/0	200/0	200/0
37.Bryansk Oblast	200/0	200/0	200/0
38.Ivanovo Oblast.	200/0	200/0	200/0
39.Kaluga Oblast	200/0	200/0	200/0
40.Kursk Oblast	200/0	200/0	200/0
41.Kostroma Oblast	200/0	200/0	200/0
42.Lipetsk Oblast	200/0	200/0	200/0
43.Orel Oblast	200/0	200/0	200/0
44.Ryazan Oblast	200/0	200/0	200/0
45.Smolensk Oblast	200/0	200/0	200/0
46.Tambov Oblast	200/0	200/0	200/0
47.Tula Oblast	200/0	200/0	200/0
48.Tver Oblast	200/0	200/0	200/0
49.Voronezh Oblast	200/0	200/3	200/0
50.Yaroslavl Oblast	200/0	200/0	200/0
total	9080/69	9080/63	9080/27
