# Supplementary material for: Risk assessment and integrated surveillance of foot-and-mouth disease outbreaks in Russia based on Monte Carlo simulation
Source: BMC Vet Res. 2021 Aug 10;17:268. doi: 10.1186/s12917-021-02967-x (PMC8353819; doi:10.1186/s12917-021-02967-x)
Supplement: Supplementary file 4 — Additional file 4: S4 Table. Results of cattle monitoring for antibodies to FMDV non-structural polyproteins in the RF. [file 12917_2021_2967_MOESM4_ESM.xlsx]

## Sheet: Sheet1
S4 Table.Results of cattle monitoring for antibodies to FMDV non-structural polyproteins in the RF Subjects where preventive vaccination is performed against FMD, 2013.
Name	Region	Number of tested samples/ number of samples positive to FMDV non-structural proteins
Far Eastern Federal District	Amur oblast	674/45
	Sakhalin oblast	630/0
	Khabarovsk Krai	630/0
	Primorski Krai	630/0
	Jewish Autonomous Oblast	630/0
Siberian Federal District	Altai Krai	630/0
	Republic of Tyva	630/0
	Omsk Oblast	630/0
	Republic of Buryatia	630/0
	Zabaikalsky Krai	670/98
	Republic of Altai	0
	Irkutsk Oblast	0
	Novosibirsk Oblast	630/0
North Caucasian Federal District	Stavropol Krai	630/0
	Republic of Ingushetia	630/0
	Republic of North Ossetia -Alanya	630/0
	Kabardino-Balkar Republic	680/2
	Republic of Dagestan	630/0
	Karachayevo-Circassian Republic	668/8
	Chechen Republic	630/0
Southern Federal District	Rostov Oblast	0
	Astrakhan Oblast	630/0
	Krasnodar Krai	678/47
	Volgograd Oblast	630/0
	Republic of Kalmykia	0
Volga Federal District	Orenburg Oblast	630/0
	Saratov Oblast	630/0
	Samara Oblast	0
Urals Federal District	Kurgan Oblast	390/0
	Tyumen Oblast	0
	Chelyabinsk Oblast	0
Central Federal District	Moscow Oblast	630/0
	Vladimir Oblast	630/0
total		17860/200
