# Supplementary material for: Risk assessment and integrated surveillance of foot-and-mouth disease outbreaks in Russia based on Monte Carlo simulation
Source: BMC Vet Res. 2021 Aug 10;17:268. doi: 10.1186/s12917-021-02967-x (PMC8353819; doi:10.1186/s12917-021-02967-x)
Supplement: Supplementary file 5 — Additional file 5: S5 Table. FMD outbreaks in Russia from 2006 to 2017. [file 12917_2021_2967_MOESM5_ESM.xlsx]

## Sheet: 06-17
S5 Table. FMD outbreaks in Russia from 2006 to 2017.
Id	source	latitude	longitude	region	country	admin1	localityName	localityQuality	observationDate	reportingDate	status	disease	serotypes	speciesDescription	sumAtRisk	sumCases	sumDeaths	sumDestroyed	sumSlaughtered	humansGenderDesc	humansAge	humansAffected	humansDeaths
231389	OIE	54.531	54.3653	Europe	Russian Federation	Bashkortostan Rep.	Kopey-Kubovo (SPK Kidash), Buzdyaksky	Exact	09/10/2017	23/10/2017	Confirmed	Foot and mouth disease	O	domestic, cattle	146	6	0	0	0		0
231384	OIE	54.6078	54.224	Europe	Russian Federation	Bashkortostan Rep.	Nizhnyaya Karan-Elga	Exact	04/10/2017	20/10/2017	Confirmed	Foot and mouth disease	O	domestic, cattle	4	2	0	0	0
231254	OIE	54.5	54.1711	Europe	Russian Federation	Bashkortostan Rep.	Ermuhametovo, Tuymazinsky	Unknown	30/09/2017	09/10/2017	Confirmed	Foot and mouth disease	O	domestic, cattle	2	1	0				0
231253	OIE	54.5	54.1229	Europe	Russian Federation	Bashkortostan Rep.	Kandry, Tuymazinsky	Unknown	30/09/2017	09/10/2017	Confirmed	Foot and mouth disease	O	domestic, cattle, domestic, goat/sheep	70	70	0				0
231252	OIE	54.4	54.2256	Europe	Russian Federation	Bashkortostan Rep.	Urmekeevo, Tuymazinsky	Unknown	30/09/2017	09/10/2017	Confirmed	Foot and mouth disease	O	domestic, cattle	3	1	0
220856	OIE	49.8314	118.401	Europe	Russian Federation	Chitinskaya Oblast	Kajlastuj, Krasanokamensky	Exact	14/12/2016	19/12/2016	Confirmed	Foot and mouth disease	O	domestic, cattle, domestic, swine, domestic, sheep	1270	24	0	0			0
220011	OIE	50.286	119.314	Europe	Russian Federation	Chitinskaya Oblast	Pad鈥?Shirokaya	Centroid Locality	27/11/2016	06/12/2016	Confirmed	Foot and mouth disease	O	domestic, cattle, domestic, swine	322	57	0	0	0
219578	National authorities	49.75	118.252	Europe	Russian Federation	Chitinskaya Oblast	Transbaikal	Centroid Locality		26/11/2016	Confirmed	Foot and mouth disease	O	domestic, cattle							0
218080	OIE	56.0021	40.2073	Europe	Russian Federation	Vladimirskaya Oblast	Vyshmanovo	Exact	16/10/2016	20/10/2016	Confirmed	Foot and mouth disease	Asia 1	domestic, cattle, domestic, sheep	797	90	0	0	0		0
191319	OIE	50.09	119.19	Europe	Russian Federation	Chitinskaya Oblast	Kuti, Priargunsky	Unknown	11/09/2014	16/09/2014	Confirmed	Foot and mouth disease	A	domestic, cattle, domestic, goat/sheep , domestic, swine	714	11	0	0	0
186161	OIE	44.5757	132.733	Europe	Russian Federation	Primorskiy Kray	Voskresenka, Spassky	Unknown	28/05/2014	09/06/2014	Confirmed	Foot and mouth disease	O	domestic, swine, domestic, cattle	18	1	0	0
186160	OIE	44.6217	132.801	Europe	Russian Federation	Primorskiy Kray	Spasskoe, Spassky	Unknown	28/05/2014	09/06/2014	Confirmed	Foot and mouth disease	O	domestic, swine	42	29	0	0
186093	OIE	44.9203	133.079	Europe	Russian Federation	Primorskiy Kray	Zelenodolskoye	Unknown	28/05/2014	30/05/2014	Confirmed	Foot and mouth disease	O	domestic, swine	3140	2765	0	0
186092	OIE	44.5573	132.77	Europe	Russian Federation	Primorskiy Kray	Spassk-Dalny	Unknown	28/05/2014	30/05/2014	Confirmed	Foot and mouth disease	O	domestic, swine, domestic, cattle	6	1	0	0
186091	OIE	44.5603	132.751	Europe	Russian Federation	Primorskiy Kray	Stary Kluch	Unknown	28/05/2014	30/05/2014	Confirmed	Foot and mouth disease	O	domestic, swine, domestic, cattle	387	230	0	0
185467	OIE	44.5715	132.771	Europe	Russian Federation	Primorskiy Kray	Spassk-Dalny	Unknown	25/05/2014	28/05/2014	Confirmed	Foot and mouth disease	O	domestic, swine	169	30	3	0
185391	OIE	44.5319	132.738	Europe	Russian Federation	Primorskiy Kray	Prokhory, Spassky	Unknown	17/05/2014	21/05/2014	Confirmed	Foot and mouth disease	O	domestic, swine	6780	4070	0	0
182903	OIE	50.2327	115.682	Europe	Russian Federation	Chitinskaya Oblast	Kulusutai, Ononsky	Unknown	12/02/2014	17/02/2014	Confirmed	Foot and mouth disease	A	domestic, cattle, domestic, goat/sheep , domestic, swine	4812	11	0	0
182873	OIE	50.1954	119.303	Europe	Russian Federation	Chitinskaya Oblast	Starotsuruhaitui, Priargunsky	Unknown	07/02/2014	13/02/2014	Confirmed	Foot and mouth disease	O	domestic, cattle, domestic, goat/sheep , domestic, swine	8348	5	0	0
182620	OIE	50.0087	118.93	Europe	Russian Federation	Chitinskaya Oblast	Duroy, Priargunsky	Unknown	25/01/2014	30/01/2014	Confirmed	Foot and mouth disease	A	domestic, cattle, domestic, goat/sheep	12646	7	0	0
181837	OIE	50.2377	127.884	Europe	Russian Federation	Amurskaya Oblast	Lozovoe, Federal State Unitary Enterprise 芦Sadovoe禄, Tambovskiy raion	Unknown	27/11/2013	29/11/2013	Confirmed	Foot and mouth disease	A	domestic, cattle	519	1	0	0
179141	OIE	51.0489	114.321	Europe	Russian Federation	Aginskiy Buryatskiy A. Okrug	Starotsuruhaitui, Priargunsky raion, ZABAJKAL`SKIJ KRAY	Centroid Admin1	02/10/2013	09/10/2013	Confirmed	Foot and mouth disease	A	domestic, cattle, domestic, goat/sheep , domestic, swine	1121	26	0	0
179074	OIE	50.2377	127.884	Europe	Russian Federation	Amurskaya Oblast	Lozovoe village, Federal state unitary enterprise Sadovoe	Unknown	28/09/2013	30/09/2013	Confirmed	Foot and mouth disease		domestic, cattle	432	21	0	0
179006	OIE	50.095	119.183	Europe	Russian Federation	Chitinskaya Oblast	Kuti village	Unknown	22/09/2013	27/09/2013	Confirmed	Foot and mouth disease	A	domestic, cattle, domestic, swine, domestic, sheep	772	7	0	0	0
179140	OIE	51.0489	114.321	Europe	Russian Federation	Aginskiy Buryatskiy A. Okrug	Duroy, Priargunsky raion	Centroid Admin1	21/09/2013	09/10/2013	Confirmed	Foot and mouth disease	A	domestic, cattle	162	84	0	0
178911	OIE	50.0025	118.751	Europe	Russian Federation	Chitinskaya Oblast	Bogdanovka village	Unknown	14/09/2013	23/09/2013	Confirmed	Foot and mouth disease	A	domestic, cattle, domestic, sheep, domestic, swine	2808	84	0	0	0
178529	OIE	50.2327	115.682	Europe	Russian Federation	Chitinskaya Oblast	Ononskiy Region	Unknown	04/09/2013	09/09/2013	Confirmed	Foot and mouth disease	A	domestic, cattle, domestic, sheep, domestic, swine	2747	83	15	0	0
178094	OIE	50.4079	127.791	Europe	Russian Federation	Amurskaya Oblast	Ivanovskiy Rayon	Unknown	28/08/2013	02/09/2013	Confirmed	Foot and mouth disease	A	domestic, cattle	118	83	0	0	0
177609	OIE	49.9859	127.514	Europe	Russian Federation	Amurskaya Oblast	Krasnoe	Unknown	16/08/2013	19/08/2013	Confirmed	Foot and mouth disease	A	domestic, cattle, domestic, swine	181	10	0	0	0
177489	OIE	50.321	127.749	Europe	Russian Federation	Amurskaya Oblast	Ust`-Ivanovka	Unknown	08/08/2013	12/08/2013	Confirmed	Foot and mouth disease	A	domestic, cattle, domestic, sheep	759	163	0	0	0
176705	OIE	43.4446	43.4186	Europe	Russian Federation	Kabardino-balkariya Rep.	Rural community Nizhny Kurkuzhin, Baksansky Rayon	Centroid Admin1	04/07/2013	09/07/2013	Confirmed	Foot and mouth disease	A	domestic, cattle, domestic, sheep	2815	23	0	0
176493	OIE	45.1297	38.0852	Europe	Russian Federation	Krasnodarskiy Kray	Psebay, Mostovskoy	Centroid Admin1	26/06/2013	01/07/2013	Confirmed	Foot and mouth disease	A	domestic, cattle, domestic, sheep	201	6	0
176492	OIE	45.1297	38.0852	Europe	Russian Federation	Krasnodarskiy Kray	S. Andryuki, Mostovskoy	Centroid Admin1	26/06/2013	01/07/2013	Confirmed	Foot and mouth disease	A	domestic, cattle	180	6	0
176491	OIE	50.1222	127.58	Europe	Russian Federation	Amurskaya Oblast	S. Grodekovo, Blagoveshensk raion	Exact	24/06/2013	01/07/2013	Confirmed	Foot and mouth disease	A	domestic, cattle, domestic, sheep, domestic, swine	1135	25	0
176312	OIE	44.0427	40.8832	Europe	Russian Federation	Krasnodarskiy Kray	Rural community Solenoye	Unknown	15/06/2013	18/06/2013	Confirmed	Foot and mouth disease	A	domestic, cattle	161	4
176324	OIE	43.9523	41.1913	Europe	Russian Federation	Karatchayevo-cherkesiya Rep.	Cossack village Pregradnaya	Unknown	13/06/2013	18/06/2013	Confirmed	Foot and mouth disease	A	domestic, cattle	296	40	5
176227	OIE	43.4669	40.9647	Europe	Russian Federation	Karatchayevo-cherkesiya Rep.	Mountain regionGarnukha	Unknown	03/06/2013	10/06/2013	Confirmed	Foot and mouth disease	A	domestic, cattle	200	90	0	0	0
175312	OIE	50.3661	119.076	Europe	Russian Federation	Chitinskaya Oblast	Village Priargunsk	Unknown	28/03/2013	04/04/2013	Confirmed	Foot and mouth disease	A	domestic, cattle, domestic, goat/sheep , domestic, swine	2505	19	0	0	0
175311	OIE	50.0086	118.93	Europe	Russian Federation	Chitinskaya Oblast	Village Duroi	Unknown	28/03/2013	04/04/2013	Confirmed	Foot and mouth disease	A	domestic, cattle, domestic, goat/sheep	12052	380	0	0	0
175310	OIE	50.913	119.489	Europe	Russian Federation	Chitinskaya Oblast	Village Srednyaya -Borsya	Unknown	25/03/2013	04/04/2013	Confirmed	Foot and mouth disease	A	domestic, cattle, domestic, swine, domestic, goat/sheep	2160	283	0	0	0
175127	OIE	50.28	118.98	Europe	Russian Federation	Chitinskaya Oblast	Molodezhny	Unknown	08/03/2013	18/03/2013	Confirmed	Foot and mouth disease	A	domestic, cattle, domestic, swine	4298	176	0	0	0
168323	National authorities	44.11	131.65	Europe	Russian Federation	Primorskiy Kray	Village Pospelovka	Unknown	04/03/2012	14/03/2012	Confirmed	Foot and mouth disease	O	domestic, cattle	369	82	0	0	0
168202	National authorities	44.235	131.844	Europe	Russian Federation	Primorskiy Kray	Village Usachevka	Unknown	26/02/2012	02/03/2012	Confirmed	Foot and mouth disease	O	domestic, cattle, domestic, goat/sheep , domestic, swine	297	29	1	34	0
160647	OIE	50.09	115.34	Europe	Russian Federation	Chitinskaya Oblast	Village Us't-Imalka	Unknown	13/03/2011	21/03/2011	Confirmed	Foot and mouth disease	O	domestic, cattle, domestic, swine, domestic, sheep	4456	118	0	0	0
156372	OIE	51.4911	116.005	Europe	Russian Federation	Chitinskaya Oblast	Village Makarovo	Unknown	26/08/2010	06/09/2010	Confirmed	Foot and mouth disease	O	domestic, cattle, domestic, swine, domestic, sheep	581	64	0	0	0
155766	OIE	49.6993	117.885	Europe	Russian Federation	Chitinskaya Oblast	Abagaytuy	Unknown	05/07/2010	26/08/2010	Confirmed	Foot and mouth disease	O	domestic, cattle, domestic, swine, domestic, goat/sheep	3127	116	0	0	0
128760	OIE	53.56	117.29	Europe	Russian Federation	Chitinskaya Oblast	Srednaya Borzya	Unknown	12/01/2006	26/01/2006	Confirmed	Foot and mouth disease	Asia 1	domestic, cattle, domestic, swine	797	231	0	0	0
	OIE			Europe	Russian Federation				2005	2005	Confirmed	NO outbreaks
