# Supplementary material for: Risk assessment and integrated surveillance of foot-and-mouth disease outbreaks in Russia based on Monte Carlo simulation
Source: BMC Vet Res. 2021 Aug 10;17:268. doi: 10.1186/s12917-021-02967-x (PMC8353819; doi:10.1186/s12917-021-02967-x)
Supplement: Supplementary file 6 — Additional file 6: S6 Table. Rating scale of Foot-and-mouth disease prevention and control in Russia. [file 12917_2021_2967_MOESM6_ESM.xlsx]

## Sheet: Sheet1
S6 Table. Rating scale of Foot-and-mouth disease prevention and control in Russia.
First class index	Second class index	Weight(1~3)				Risk assignment
			X＜1.00E-06	1.00E-06≤X＜0.001	0.001≤X＜0.05	0.05≤X＜0.3	0.3≤X＜0.5	0.5≤X＜0.7	X≥0.7
	PA1 The accuracy of the regional division	2	Entirely accurate	Highly accurate	Medium	Lowly accurate	Less accurate	Slight accurate	Inaccurate
PA(Regional management)	PA2 Reliability of Regionalization of FMD	1	Entirely reliable	Highly reliable	Medium	Lowly reliable	Less reliable	Slight reliable	Unreliable
	PA3 The effectiveness of regional management	3	Entirely effective	Highly effective	Medium	Lowly effective	Less effective	Slight effective	Ineffective
	PB1 Immune coverage	3	Whole	Large	Medium	Small	Several	Few	None
PB(Immune protection)	PB2 The effectiveness of the FMD vaccine	3	Entirely effective	Highly effective	Medium	Lowly effective	Less effective	Slight effective	Ineffective
	PB3 Immune comprehensive of susceptible animals	2	Entirely comprehensive	Highly comprehensive	Medium	Lowly comprehensive	Less comprehensive	Slight comprehensive	Incomprehensive
	PC1 Epidemiological sampling principle	1	Entirely compliant	Highly compliant	Medium	Lowly compliant	Less compliant	Slight compliant	Incompliant
PC(Defense surveillance)	PC2 The comprehensive of susceptible animal infection monitoring	3	Entirely comprehensive	Highly comprehensive	Medium	Lowly comprehensive	Less comprehensive	Slight comprehensive	Incomprehensive
	PC3 Surveillance of wild animals	2	Whole	Large	Medium	Small	Several	Few	None
	PD1 Illegal transport of animals and products	2	None	Few	Several	Small	Medium	Large	Whole
PD(control of Animal and product flow)	PD2 The probability of transporting infected animals between different regions	3	Negligiblely	Slight	Less	Lowly	Medium	Highly	Entirely
	PD3 The validity of the rules for the transport of animals and products	1	Entirely effective	Highly effective	Medium	Lowly effective	Less effective	Slight effective	Ineffective
	PE1 Culling measures of diseased animals	3	All	Infected animals and groups	Infected animal and part of groups	Infected animals and few of groups	Infected animals	Severely anmals	None
PE(Emergency treatment）	PE2 The rigor of the principles of emergency treatment of foot and mouth disease	2	Entirely	Highly	Medium	Lowly	Less	Slight	None
	PE3 Treatment of slaughtered meat in infected zone	3	Strict filtering and multiple sterilization	Lax filtering and multiple sterilization	No filtering and multiple sterilization	Simple sterilization	Surface disinfection	Unpasteurized treatments	None
